# Supplementary material for: Root Fungal Endophyte Communities Differ Among Plant Functional Groups in an Alpine Meadow
Source: Biology (Basel). 2026 Mar 3;15(5):415. doi: 10.3390/biology15050415 (PMC12984553; doi:10.3390/biology15050415)
Supplement: Supplementary file 1 [file biology-15-00415-s001.zip]

Archive with 1 entries (1 files):
- biology-4145892-supplementary.pdf
